# Supplementary material for: Association between Thiopurine S-methyltransferase Polymorphisms and Thiopurine-Induced Adverse Drug Reactions in Patients with Inflammatory Bowel Disease: A Meta-Analysis
Source: PLoS One. 2015 Mar 23;10(3):e0121745. doi: 10.1371/journal.pone.0121745 (PMC4370632; doi:10.1371/journal.pone.0121745)
Supplement: S2 Table — (XLSX) [file pone.0121745.s005.xlsx]

## Sheet: Sheet1
Table S1 Charateristics of 14 studies included in this mata-analysis
Author	Year	Country	Study design	No. of patients included	TPMT genotypes determined	No.and type of Homozugous mutant	Dose of thiopurine(mg/kg/day)	No. of overall ARDs	Definition of BMT（NO. ）	Definition of Hepatotoxicity （NO.）	Definition of Pancreatitis（NO.）	Definition of Gastric Introlerance（NO.）	Definition of Flu-like symptoms（NO.）	Definition of Skin Reactions（NO.）
Schwab, M	2002	Germany	CS	93	TPMT*2，*3A,*3B,*3C,*3D	1（*3A/3A)	AZA: 1.5 or 1.9	14	WBC<3×109 or PLT<100×109 （5）	ALT or AST > 2×ULN (3）	Clinical Symptoms and elevated amylase and lipase levels (3）	Nausea, Vomiting，Abdominal pain with normal amylase(4)	NA	NA
Derijks, L J J	2004	Netherlands	PC	25	TPMT*2，*3A,*3B,*3C	1（*3A/3A)	6-MP:0.71	NA	WBC<4×109 or PLT<100×109 （4）	NA	NA	NA	NA	NA
Zelinkova, Z	2006	Netherlands	CS	262	TPMT*2，*3A,*3B,*3C	1（*3A/3A)	AZA: 2-2.5	NA	WBC<4×109 or PLT<100×109 （12）	ALT > 2×ULN (11）	NA	NA	NA	NA
Hindorf, U	2006	Sweden	PC	54	TPMT*2，*3A,*3B,*3C, *3D, *4, *5, *6, *7, *8, *10	1（*3A/14)	AZA: 2-2.5 or 6-MP:1.25	39	WBC<3×109 or PLT<100×109 or Ne<1.5×109（10）	NA	NA	NA	NA	NA
WINTER, J W	2007	UK	CS	130	TPMT*2，*3A,*3B,*3C	0	AZA: 1.6	44	WBC<3×109 （10）	（9)	（1）	(14)	(7)	Rash (4)
PALMIERI, O	2007	Italy	CS	422	TPMT*3A,*3B,*3C	2（*3A/3A)	AZA: 2-2.5 or 6-MP:1-1.25	73	WBC<3×109 or PLT<100×109 （23）	ALT > 2×ULN (12）	Upper abdominal and amylase and lipase >2 ULN (16）	Nausea, Vomiting (9)	Arthralgia or myalgia or fever(18)	(3)
Stocco G	2007	Italy	CS	70	TPMT*2，*3A,*3B,*3C	0	AZA: 2	15	WBC<3×109 or PLT<100×109 （3）	ALT,AST,ALP > 2×ULN (3）	Upper abdominal and amylase >2 ULN (7）	NA	Arthralgia(1)
Hawwa, Ahmed F	2008	UK	CS	35	TPMT*3A,*3B,*3C	0	AZA: 2-3 or 6-MP:1-2	NA	WBC<3×109 or PLT<150×109 or Ne<1.5×109（3）	NA	NA	Nausea, Vomiting，Abdominal pain with normal amylase(4)	NA	NA
ANSARI, A	2008	UK	PC	207	TPMT*3A,*3B,*3C	0	AZA: 2	83	WBC<3.5×109 or Ne<1.5×109（7）	ALT > 2×ULN (8)	Clinical Symptoms and amylase >4 ULN (8)	Nausea, Vomiting，Abdominal pain with normal amylase and normal ultrasound(34)	malaise, temperature , muscle and joint pains (11)	Rash (8)
Kim, Jae Hak	2010	Korea	CS	286	TPMT*2，*3A,*3B,*3C	0	AZA: 2-2.5	NA	WBC<3.0×109 （116）	NA	NA	NA	NA	NA
Zabala-Fernandez, W	2011	Spain	CS	232	TPMT*2，*3A,*3B,*3C	0	AZA: 2-2.5	75	（15）	（5）	（19）	（16）	（6）	Rash (13)
Wroblova, K	2012	Czech Repblic	CS	188	TPMT*3A,*3B,*3C	0	AZA: 1.4-2.0	44	(34)	(4)	(2)	(4)	50	NA
Zhu, Q	2012	China	CS	52	TPMT*2，*3A,*3B,*3C	0	AZA: 1.4	6	WBC<3.5×109 or Ne<1.5×109（5）	ALT > 5×ULN, or GGT >5 ×ULN, or ALP>3×ULN(1)	NA	NA	NA	NA
Hlavaty, T	2013	Slovakia	CS	220	TPMT*2，*3A,*3B,*3C	1（*3A/3A)	NA	75	WBC<3×109 or PLT<100×109 （32）	ALT > 2×ULN (24)	abdominal and amylase or lipase >2 ULN (6）	Dyspepsia (7)	NA	Allergic reactions (2)

## Sheet: Sheet3
S2 Table. Charateristics of 14 studies included in this mata-analysis
Author	Year	Country	Study design	No. of patients included	TPMT genotypes determined	No.and type of Homozugous mutant	Dose of thiopurine(mg/kg/day)	Allele Frequencies					ARDs and definitions
								Total number of alleles (Wild Allele:Mutnat Allele)	TPMT*1	TPMT*3A	TPMT*3C	Other
Schwab, M	2002	Germany	CS	93	TPMT*2，*3A,*3B,*3C,*3D	1（*3A/3A)	AZA: 1.5 or 1.9	186(170:16)	0.914	0.043	0	*1S:3.76%;*3D:0.54%	ALL ADRs; BMT: WBC<3×109 or PLT<100×109 ; H:ALT or AST > 2×ULN ; P:Clinical Symptoms and elevated amylase and lipase levels ;
Derijks, L J J	2004	Netherlands	PC	25	TPMT*2，*3A,*3B,*3C	1（*3A/3A)	6-MP:0.71	50(44:6)	0.88	0.08	0.04	0	BMT: WBC<4×109 or PLT<100×109 ;
Zelinkova, Z	2006	Netherlands	CS	262	TPMT*2，*3A,*3B,*3C	1（*3A/3A)	AZA: 2-2.5	524(499:25)	0.9523	0.0363	0.0115	0	BMT: WBC<4×109 or PLT<100×109 ; H:ALT > 2×ULN
Hindorf, U	2006	Sweden	PC	54	TPMT*2，*3A,*3B,*3C, *3D, *4, *5, *6, *7, *8, *10	1（*3A/14)	AZA: 2-2.5 or 6-MP:1.25	108(101:7)	0.9352	0.0556	0	*14:0.93%	BMT: WBC<3×109 or PLT<100×109 or Ne<1.5×109
Winter, J W	2007	UK	CS	130	TPMT*2，*3A,*3B,*3C	0	AZA: 1.6	260(249:11)	0.9577	0.0308	0.0115	0	BMT:WBC<3×109 ; SR: Rash;
Palmieri, O	2007	Italy	CS	422	TPMT*3A,*3B,*3C	2（*3A/3A)	AZA: 2-2.5 or 6-MP:1-1.25	844(813:31)	NA				BMT: WBC<3×109 or PLT<100×109 ; P:Upper abdominal and amylase and lipase >2 ULN ; GI:Nausea, Vomiting; FL: Arthralgia or myalgia or fever
Stocco G	2007	Italy	CS	70	TPMT*2，*3A,*3B,*3C	0	AZA: 2	140(135:5)	0.9643	0.0357	0	0	BMT: WBC<3×109 or PLT<100×109 ;H:ALT,AST,ALP > 2×ULN; P:Upper abdominal and amylase >2 ULN ; FL:Arthralgia
Hawwa, Ahmed F	2008	UK	CS	35	TPMT*3A,*3B,*3C	0	AZA: 2-3 or 6-MP:1-2	70(66:4)	0.9429	0.0571	0	0	BMT:WBC<3×109 or PLT<150×109 or Ne<1.5×109; GI:Nausea, Vomiting，Abdominal pain with normal amylase
Ansari, A	2008	UK	PC	207	TPMT*3A,*3B,*3C	0	AZA: 2	414(395:19)	NA				BMT:WBC<3.5×109 or Ne<1.5×109; H:ALT > 2×ULN ; P:Clinical Symptoms and amylase >4 ULN ;GI:Nausea, Vomiting，Abdominal pain with normal amylase and normal ultrasound; FL:malaise, temperature , muscle and joint pains ; SR:Rash
Kim, Jae Hak	2010	Korea	CS	286	TPMT*2，*3A,*3B,*3C	0	AZA: 2-2.5	572(565:7)	0.9878	0	0.0122	0	BMT:WBC<3.0×109 ;
Zabala-Fernandez, W	2011	Spain	CS	232	TPMT*2，*3A,*3B,*3C	0	AZA: 2-2.5	464(449:15)	0.9677	0.0237	0.0022	*2:0.65%	SR: Rash
Wroblova, K	2012	Czech Repblic	CS	188	TPMT*3A,*3B,*3C	0	AZA: 1.4-2.0	376(360:16)	0.9574	0.0346	0.0027	*3D:0.53%
Zhu, Q	2012	China	CS	52	TPMT*2，*3A,*3B,*3C	0	AZA: 1.4	104(104:0)	1	0	0	0	BMT:WBC<3.5×109 or Ne<1.5×109; H:ALT > 5×ULN, or GGT >5 ×ULN, or ALP>3×ULN;
Hlavaty, T	2013	Slovakia	CS	220	TPMT*2，*3A,*3B,*3C	1（*3A/3A)	NA	440(424:16)	0.9636	0.0341	0.0023	0	BMT:WBC<3×109 or PLT<100×109 ; H:ALT > 2×ULN ; P:abdominal and amylase or lipase >2 ULN ;GI:Dyspepsia ;SR:Allergic reactions
White blood cells (WBC), Platelets (PLT) and neutrophils (Ne) are expressed per liter. PC: Prospective cohort; CS: Cross-sectional; H:hepatotoxicity; P: Pancreatitis; GI: Gastric intolerance; FL: Flu-like symptoms; SR: Skin reactions; ALT: Alanine transaminase; AST:Aspartate aminotransferase; ALP: Alkaline phosphatase; GGT: Gamma glutamyl transferase; ULN: Upper limit of normal. NA: Not available.
